# Supplementary material for: Long noncoding RNA TUG1 is downregulated in non-small cell lung cancer and can regulate CELF1 on binding to PRC2
Source: BMC Cancer. 2016 Aug 2;16:583. doi: 10.1186/s12885-016-2569-6 (PMC4971684; doi:10.1186/s12885-016-2569-6)
Supplement: Additional file 6: — Table S3. Candidate genes of TUG1 4C-sequencing. Table S4. Gene fragments of TUG1 4C-sequencing. Table S5. Hind III and CviQI digest sites were proximal to the 5’ and 3’ end of the region. (XLSX 28 kb) [file 12885_2016_2569_MOESM6_ESM.xlsx]

## Sheet: candidate genes (Table S3)
Table S3 Candidate genes of TUG1 4C-sequencing
Gene	Gene type	location	fragment location	Gene Description	Abundance (number of reads)
MIAT	ncRNA	chr22:26657482,26676478, +	gene	myocardial infarction associated transcript (non-protein coding)	64447		fragment location
DDB1	protein-coding	chr11:61299447,61333212, -	gene	damage-specific DNA binding protein 1, 127kDa	58779.7		gene	fragements locate in gene region
MORC2	protein-coding	chr22:30925138,30968497, -	gene	MORC family CW-type zinc finger 2	22246		flanking	fragements locate in gene upstream region (10K)
TUG1	ncRNA	chr22:30969211,30979395, +	gene	taurine up-regulated 1 (non-protein coding)	12292.8
PARK2	protein-coding	chr6:161347417,162727802, -	gene	parkin RBR E3 ubiquitin protein ligase	10351.8
CARTPT	protein-coding	chr5:71719163,71721048, +	flanking	CART prepropeptide	9968.78
ATXN1	protein-coding	chr6:16299112,16761490, -	gene	ataxin 1	8874.77
LHFPL4	protein-coding	chr3:9498361,9553802, -	gene	lipoma HMGIC fusion partner-like 4	8208.84
LINC01405	ncRNA	chr12:110936602,110937448, +	flanking	uncharacterized LOC100131138	6330.18
DEFB129	protein-coding	chr20:227258,229886, +	gene	defensin, beta 129	5631.97
RGS3	protein-coding	chr9:113444729,113597743, +	gene	regulator of G-protein signaling 3	2577.25
SYT1	protein-coding	chr12:78863993,79452008, +	gene	synaptotagmin I	2498.83
CELF1	protein-coding	chr11:47465937,47565569, -	gene	CUGBP, Elav-like family member 1	2366.16
PRPH	protein-coding	chr12:49295013,49298698, +	flanking	peripherin	1496.38
PDE7B	protein-coding	chr6:135808752,136195571, +	gene	phosphodiesterase 7B	1443.45
AFF1	protein-coding	chr4:86934511,87141054, +	gene	AF4/FMR2 family, member 1	1149.79
PPARD	protein-coding	chr6:35342558,35428191, +	gene	peroxisome proliferator-activated receptor delta	1066.01
VENTX	protein-coding	chr10:133237904,133241930, +	gene	VENT homeobox	849.804
KCNN3	protein-coding	chr1:154697462,154870278, -	gene	potassium intermediate/small conductance calcium-activated channel, subfamily N, member 3	767.146
ABCB7	protein-coding	chrX:75053172,75156340, -	gene	ATP-binding cassette, sub-family B (MDR/TAP), member 7	737.286
LEF1	protein-coding	chr4:108047545,108168956, -	gene	lymphoid enhancer-binding factor 1	707.124
LINC00969	unknown	chr3:195688498,195711875, +	gene	long intergenic non-protein coding RNA 969	498.828
ZIM3	protein-coding	chr19:57134096,57145202, -	gene	zinc finger, imprinted 3	470.726
LOC105376615		chr11:32956200,33015362, -	gene		450.642
LOC105373133		chrX:13044544,13140666, +	gene		436.806
FAM9C	protein-coding	chrX:13035617,13044798, -	flanking	family with sequence similarity 9, member C	422.055
PLA2G6	protein-coding	chr22:38111495,38192109, -	gene	phospholipase A2, group VI (cytosolic, calcium-independent)	396.043
ARL17B	protein-coding	chr17:46274184,46362064, -	gene	ADP-ribosylation factor-like 17B	369.522
PDE4DIP	protein-coding	chr1:148808167,149033019, +	gene	phosphodiesterase 4D interacting protein	368.223
ADAMTS3	protein-coding	chr4:72280969,72568799, -	gene	ADAM metallopeptidase with thrombospondin type 1 motif, 3	357.445
NARF	protein-coding	chr17:82458184,82488267, +	gene	nuclear prelamin A recognition factor	353.119
CTNNA3	protein-coding	chr10:65912518,67763610, -	gene	catenin (cadherin-associated protein), alpha 3	337.454
CHD6	protein-coding	chr20:41402101,41618494, -	gene	chromodomain helicase DNA binding protein 6	336.104
LOC100996761	protein-coding	chr1:149245804,149322070, -	gene	myomegalin-like	334.893
LOC105375026		chr6:33893107,33914794, +	gene		310.26
EPB41L1	protein-coding	chr20:36064891,36232799, +	gene	erythrocyte membrane protein band 4.1-like 1	307.418
LOC339685	ncRNA	chr22:47324623,47366807, +	gene	uncharacterized LOC339685	293.078
GAREML	protein-coding	chr2:26173091,26202529, +	flanking	GRB2 associated, regulator of MAPK1-like	286.887
CD5	protein-coding	chr11:61102458,61127852, +	gene	CD5 molecule	283.909
MACROD2	protein-coding	chr20:13995500,16053197, +	gene	MACRO domain containing 2	267.828
LOC105372505		chr20:2613359,2644140, -	gene		260.177
BOLL	protein-coding	chr2:197726879,197786574, -	gene	boule-like RNA-binding protein	254.28
LOC101927066	ncRNA	chr8:96951864,97446497, -	gene	uncharacterized LOC101927066	245.104
ALDH5A1	protein-coding	chr6:24494969,24537207, +	gene	aldehyde dehydrogenase 5 family, member A1	232.062
RNU4-10P	pseudo	chr13:73191528,73191667, +	flanking	RNA, U4 small nuclear 10, pseudogene	231.666
LOC105375655		chr8:97148039,97171806, +	gene		229.392
SDK1	protein-coding	chr7:3301448,4269000, +	gene	sidekick cell adhesion molecule 1	224.936
TMC2	protein-coding	chr20:2536607,2641869, +	gene	transmembrane channel-like 2	217.732
RBFOX1	protein-coding	chr16:5239782,7713340, +	gene	RNA binding protein, fox-1 homolog (C. elegans) 1	209.031
RIMS1	protein-coding	chr6:71886703,72403143, +	gene	regulating synaptic membrane exocytosis 1	208.174
PIP5K1C	protein-coding	chr19:3630181,3700492, -	gene	phosphatidylinositol-4-phosphate 5-kinase, type I, gamma	202.016
AHNAK	protein-coding	chr11:62433542,62546860, -	gene	AHNAK nucleoprotein	199.56
NR2C2	protein-coding	chr3:14947584,15049279, +	gene	nuclear receptor subfamily 2, group C, member 2	189.723
LOC105372247		chr19:3668168,3674402, +	flanking		186.954
PTPRB	protein-coding	chr12:70516850,70637440, -	gene	protein tyrosine phosphatase, receptor type, B	179.652
RPS29P27	pseudo	chr19:39697906,39698073, +	flanking	ribosomal protein S29 pseudogene 27	175.441
TOX	protein-coding	chr8:58805418,59119208, -	gene	thymocyte selection-associated high mobility group box	172.287
CDH13	protein-coding	chr16:82626794,83796610, +	gene	cadherin 13	171.349
LOC105369828		chr12:70521520,70571019, +	gene		169.994
FAM153A	protein-coding	chr5:177722380,177783398, -	flanking	family with sequence similarity 153, member A	165.488
CNNM2	protein-coding	chr10:102918293,103078587, +	gene	cyclin M2	164.535
LAMP1	protein-coding	chr13:113297121,113323431, +	flanking	lysosomal-associated membrane protein 1	159.965
ITPR3	protein-coding	chr6:33621379,33696574, +	gene	inositol 1,4,5-trisphosphate receptor, type 3	158.31
LOC102723316		chr20:29080251,29100567, +	flanking		155.246
MIR4435-1HG	ncRNA	chr2:111367002,111495115, -	gene	MIR4435-1 host gene (non-protein coding)	154.392
LOC105379005		chr5:67692566,67800939, -	gene		150.657
CTBP2	protein-coding	chr10:124987849,125161055, -	gene	C-terminal binding protein 2	148.568
DUX4L26	protein-coding	chr3:75668931,75670327, +	gene	double homeobox protein 4-like	146.772
LOC100419951	pseudo	chr5:177797092,177797604, +	flanking	uncharacterized LOC100419951	143.431
LOC105377391		chr4:117834400,117869948, +	flanking		141.435
SLC9B1P5	pseudo	chr16:32388131,32436365, +	gene	solute carrier family 9, subfamily B (NHA1, cation proton antiporter 1), member 1 pseudogene 5	141.277
LOC101929373	ncRNA	chr10:42242499,42277067, +	gene	uncharacterized LOC101929373	139.228
POTEB	protein-coding	chr15:21846329,21877396, -	gene	POTE ankyrin domain family, member B	136.077
LOC102724557		chr5:79801384,79846392, +	gene		134.027
ARHGAP26	protein-coding	chr5:142770380,143229007, +	gene	Rho GTPase activating protein 26	130.133
LOC101929646	ncRNA	chr10:85431943,85432772, -	flanking	uncharacterized LOC101929646	130.121
KDM4B	protein-coding	chr19:4969112,5153598, +	gene	lysine (K)-specific demethylase 4B	122.355
SGSM1	protein-coding	chr22:24806221,24926846, +	gene	small G protein signaling modulator 1	119.484
ENTPD7	protein-coding	chr10:99659506,99711245, +	gene	ectonucleoside triphosphate diphosphohydrolase 7	116.44
CNTN6	protein-coding	chr3:1008135,1403610, +	gene	contactin 6	112.549
RALGAPA2	protein-coding	chr20:20389558,20712638, -	gene	Ral GTPase activating protein, alpha subunit 2 (catalytic)	110.886
SGPP2	protein-coding	chr2:222424052,222561842, +	gene	sphingosine-1-phosphate phosphatase 2	109.098
LOC101929662	ncRNA	chr10:85432863,85448956, +	gene	uncharacterized LOC101929662	108.134

## Sheet: gene fragments (Table S4)
Table S4 Gene fragments of TUG1 4C-sequencing
Gene	Gene type	location	fragment location	Gene Description	Abundance (number of reads)	fragement abundance (number of reads)
MIAT	ncRNA	chr22:26657482,26676478, +	gene	myocardial infarction associated transcript (non-protein coding)	64447
					64447	26664583-26665161
DDB1	protein-coding	chr11:61299447,61333212, -	gene	damage-specific DNA binding protein 1, 127kDa	58779.7
					58779.7	61303810-61304208
MORC2	protein-coding	chr22:30925138,30968497, -	gene	MORC family CW-type zinc finger 2	22246
					429.128	30973772-30974248
					4878.71	30952877-30953025
					10425.9	30968994-30969286
					6375.61	30971322-30971433
					136.68	30967789-30968244
TUG1	ncRNA	chr22:30969211,30979395, +	gene	taurine up-regulated 1 (non-protein coding)	12292.8
					251.121	30967052-30968257
					9998.19	30968995-30969282
					440.947	30973767-30974242
					1602.53	30971332-30971449
PARK2	protein-coding	chr6:161347417,162727802, -	gene	parkin RBR E3 ubiquitin protein ligase	10351.8
					10351.8	162462842-162463223
CARTPT	protein-coding	chr5:71719163,71721048, +	flanking	CART prepropeptide	9968.78
					9968.78	71710809-71711172
ATXN1	protein-coding	chr6:16299112,16761490, -	gene	ataxin 1	8874.77
					8874.77	16367624-16368001
LHFPL4	protein-coding	chr3:9498361,9553802, -	gene	lipoma HMGIC fusion partner-like 4	8208.84
					8208.84	9539850-9540230
LINC01405	ncRNA	chr12:110936602,110937448, +	flanking	uncharacterized LOC100131138	6330.18
					6330.18	110933310-110933728
DEFB129	protein-coding	chr20:227258,229886, +	gene	defensin, beta 129	5631.97
					5631.97	227875-228269
RGS3	protein-coding	chr9:113444729,113597743, +	gene	regulator of G-protein signaling 3	2577.25
					2577.25	113586464-113586749
SYT1	protein-coding	chr12:78863993,79452008, +	gene	synaptotagmin I	2498.83
					2498.83	79428336-79428671
CELF1	protein-coding	chr11:47465937,47565569, -	gene	CUGBP, Elav-like family member 1	2366.16
					2366.16	47496189-47496438
PRPH	protein-coding	chr12:49295013,49298698, +	flanking	peripherin	1496.38
					1496.38	49288743-49289082
PDE7B	protein-coding	chr6:135808752,136195571, +	gene	phosphodiesterase 7B	1443.45
					1443.45	135955371-135956236
AFF1	protein-coding	chr4:86934511,87141054, +	gene	AF4/FMR2 family, member 1	1149.79
					1149.79	86966906-86967239
PPARD	protein-coding	chr6:35342558,35428191, +	gene	peroxisome proliferator-activated receptor delta	1066.01
					1066.01	35392525-35392854
VENTX	protein-coding	chr10:133237904,133241930, +	gene	VENT homeobox	849.804
					849.804	133238905-133239327
KCNN3	protein-coding	chr1:154697462,154870278, -	gene	potassium intermediate/small conductance calcium-activated channel, subfamily N, member 3	767.146
					767.146	154734263-154734502
ABCB7	protein-coding	chrX:75053172,75156340, -	gene	ATP-binding cassette, sub-family B (MDR/TAP), member 7	737.286
					190.514	75076494-75076672
					546.772	75074651-75075137
LEF1	protein-coding	chr4:108047545,108168956, -	gene	lymphoid enhancer-binding factor 1	707.124
					707.124	108153048-108153393
LINC00969	unknown	chr3:195688498,195711875, +	gene	long intergenic non-protein coding RNA 969	498.828
					498.828	195697665-195697844
ZIM3	protein-coding	chr19:57134096,57145202, -	gene	zinc finger, imprinted 3	470.726
					470.726	57140835-57141192
LOC105376615		chr11:32956200,33015362, -	gene		450.642
					450.642	32983931-32984215
LOC105373133		chrX:13044544,13140666, +	gene		436.806
					436.806	13050112-13050472
FAM9C	protein-coding	chrX:13035617,13044798, -	flanking	family with sequence similarity 9, member C	422.055
					422.055	13050121-13050466
PLA2G6	protein-coding	chr22:38111495,38192109, -	gene	phospholipase A2, group VI (cytosolic, calcium-independent)	396.043
					396.043	38151097-38151235
ARL17B	protein-coding	chr17:46274184,46362064, -	gene	ADP-ribosylation factor-like 17B	369.522
					369.522	46353506-46353873
PDE4DIP	protein-coding	chr1:148808167,149033019, +	gene	phosphodiesterase 4D interacting protein	368.223
					368.223	148824426-148824725
ADAMTS3	protein-coding	chr4:72280969,72568799, -	gene	ADAM metallopeptidase with thrombospondin type 1 motif, 3	357.445
					357.445	72394954-72395236
NARF	protein-coding	chr17:82458184,82488267, +	gene	nuclear prelamin A recognition factor	353.119
					353.119	82481402-82481720
CTNNA3	protein-coding	chr10:65912518,67763610, -	gene	catenin (cadherin-associated protein), alpha 3	337.454
					337.454	67604289-67604590
CHD6	protein-coding	chr20:41402101,41618494, -	gene	chromodomain helicase DNA binding protein 6	336.104
					336.104	41601679-41601880
LOC100996761	protein-coding	chr1:149245804,149322070, -	gene	myomegalin-like	334.893
					334.893	149305506-149305805
LOC105375026		chr6:33893107,33914794, +	gene		310.26
					310.26	33897685-33897853
EPB41L1	protein-coding	chr20:36064891,36232799, +	gene	erythrocyte membrane protein band 4.1-like 1	307.418
					307.418	36126424-36126734
LOC339685	ncRNA	chr22:47324623,47366807, +	gene	uncharacterized LOC339685	293.078
					293.078	47330174-47330379
GAREML	protein-coding	chr2:26173091,26202529, +	flanking	GRB2 associated, regulator of MAPK1-like	286.887
					286.887	26169640-26169967
CD5	protein-coding	chr11:61102458,61127852, +	gene	CD5 molecule	283.909
					283.909	61110723-61111360
MACROD2	protein-coding	chr20:13995500,16053197, +	gene	MACRO domain containing 2	267.828
					267.828	14247722-14248047
LOC105372505		chr20:2613359,2644140, -	gene		260.177
					260.177	2619045-2619412
BOLL	protein-coding	chr2:197726879,197786574, -	gene	boule-like RNA-binding protein	254.28
					254.28	197730703-197730845
LOC101927066	ncRNA	chr8:96951864,97446497, -	gene	uncharacterized LOC101927066	245.104
					245.104	97168020-97168297
ALDH5A1	protein-coding	chr6:24494969,24537207, +	gene	aldehyde dehydrogenase 5 family, member A1	232.062
					232.062	24517385-24517722
RNU4-10P	pseudo	chr13:73191528,73191667, +	flanking	RNA, U4 small nuclear 10, pseudogene	231.666
					231.666	73184407-73184702
LOC105375655		chr8:97148039,97171806, +	gene		229.392
					229.392	97168020-97168307
SDK1	protein-coding	chr7:3301448,4269000, +	gene	sidekick cell adhesion molecule 1	224.936
					224.936	3378913-3379115
TMC2	protein-coding	chr20:2536607,2641869, +	gene	transmembrane channel-like 2	217.732
					217.732	2619050-2619419
RBFOX1	protein-coding	chr16:5239782,7713340, +	gene	RNA binding protein, fox-1 homolog (C. elegans) 1	209.031
					100.694	5579694-5580026
					108.337	5852386-5852750
RIMS1	protein-coding	chr6:71886703,72403143, +	gene	regulating synaptic membrane exocytosis 1	208.174
					208.174	72125226-72125443
PIP5K1C	protein-coding	chr19:3630181,3700492, -	gene	phosphatidylinositol-4-phosphate 5-kinase, type I, gamma	202.016
					202.016	3664733-3664988
AHNAK	protein-coding	chr11:62433542,62546860, -	gene	AHNAK nucleoprotein	199.56
					199.56	62455445-62455826
NR2C2	protein-coding	chr3:14947584,15049279, +	gene	nuclear receptor subfamily 2, group C, member 2	189.723
					189.723	15000759-15001069
LOC105372247		chr19:3668168,3674402, +	flanking		186.954
					186.954	3664666-3665012
PTPRB	protein-coding	chr12:70516850,70637440, -	gene	protein tyrosine phosphatase, receptor type, B	179.652
					179.652	70560070-70560382
RPS29P27	pseudo	chr19:39697906,39698073, +	flanking	ribosomal protein S29 pseudogene 27	175.441
					175.441	39691902-39692205
TOX	protein-coding	chr8:58805418,59119208, -	gene	thymocyte selection-associated high mobility group box	172.287
					172.287	58944175-58944554
CDH13	protein-coding	chr16:82626794,83796610, +	gene	cadherin 13	171.349
					171.349	83324001-83324295
LOC105369828		chr12:70521520,70571019, +	gene		169.994
					169.994	70560071-70560382
FAM153A	protein-coding	chr5:177722380,177783398, -	flanking	family with sequence similarity 153, member A	165.488
					165.488	177790306-177790432
CNNM2	protein-coding	chr10:102918293,103078587, +	gene	cyclin M2	164.535
					164.535	103024181-103024449
LAMP1	protein-coding	chr13:113297121,113323431, +	flanking	lysosomal-associated membrane protein 1	159.965
					159.965	113291259-113291625
ITPR3	protein-coding	chr6:33621379,33696574, +	gene	inositol 1,4,5-trisphosphate receptor, type 3	158.31
					158.31	33655192-33655497
LOC102723316		chr20:29080251,29100567, +	flanking		155.246
					155.246	29073829-29074242
MIR4435-1HG	ncRNA	chr2:111367002,111495115, -	gene	MIR4435-1 host gene (non-protein coding)	154.392
					154.392	111428865-111429290
LOC105379005		chr5:67692566,67800939, -	gene		150.657
					150.657	67742120-67742221
CTBP2	protein-coding	chr10:124987849,125161055, -	gene	C-terminal binding protein 2	148.568
					148.568	125009467-125009813
DUX4L26	protein-coding	chr3:75668931,75670327, +	gene	double homeobox protein 4-like	146.772
					146.772	75669047-75669418
LOC100419951	pseudo	chr5:177797092,177797604, +	flanking	uncharacterized LOC100419951	143.431
					143.431	177790306-177790458
LOC105377391		chr4:117834400,117869948, +	flanking		141.435
					141.435	117831426-117831797
SLC9B1P5	pseudo	chr16:32388131,32436365, +	gene	solute carrier family 9, subfamily B (NHA1, cation proton antiporter 1), member 1 pseudogene 5	141.277
					141.277	32417032-32417266
LOC101929373	ncRNA	chr10:42242499,42277067, +	gene	uncharacterized LOC101929373	139.228
					139.228	42263017-42263372
POTEB	protein-coding	chr15:21846329,21877396, -	gene	POTE ankyrin domain family, member B	136.077
					136.077	21846914-21847276
LOC102724557		chr5:79801384,79846392, +	gene		134.027
					134.027	79826867-79827166
ARHGAP26	protein-coding	chr5:142770380,143229007, +	gene	Rho GTPase activating protein 26	130.133
					130.133	142989625-142989722
LOC101929646	ncRNA	chr10:85431943,85432772, -	flanking	uncharacterized LOC101929646	130.121
					130.121	85437561-85437925
KDM4B	protein-coding	chr19:4969112,5153598, +	gene	lysine (K)-specific demethylase 4B	122.355
					122.355	4971295-4971643
SGSM1	protein-coding	chr22:24806221,24926846, +	gene	small G protein signaling modulator 1	119.484
					119.484	24878626-24878751
ENTPD7	protein-coding	chr10:99659506,99711245, +	gene	ectonucleoside triphosphate diphosphohydrolase 7	116.44
					116.44	99691660-99691993
CNTN6	protein-coding	chr3:1008135,1403610, +	gene	contactin 6	112.549
					112.549	1279599-1280008
RALGAPA2	protein-coding	chr20:20389558,20712638, -	gene	Ral GTPase activating protein, alpha subunit 2 (catalytic)	110.886
					110.886	20441319-20442027
SGPP2	protein-coding	chr2:222424052,222561842, +	gene	sphingosine-1-phosphate phosphatase 2	109.098
					109.098	222484320-222484503
LOC101929662	ncRNA	chr10:85432863,85448956, +	gene	uncharacterized LOC101929662	108.134
					108.134	85437544-85437931

## Sheet: gene enzyme site (Table S5)
Table S5 Hind III and CviQI digest sites were proximal to the 5' and 3' end of the region
Gene	fragment location	fragement abundance	Hind III site	CviQ1 site
MORC2	chr22:30973772-30974248	429.13	30974207	30973796
	chr22:30952877-30953025	4878.71	30952895	30952994
	chr22:30971322-30971433	6375.61	30971418	30971339
TUG1	chr22:30973767-30974242	440.95	30974207	30973796
	chr22:30971332-30971449	1602.53	30971418	30971339
CELF1	chr11:47496189-47496438	2366.16	47496402	47496216
LINC00969	chr3:195697665-195697844	498.83	195697829	195697666
PLA2G6	chr22:38151097-38151235	396.04	38151233	38151099
BOLL	chr2:197730703-197730845	254.28	197730713	197730839
FAM153A	chr5:177790306-177790432	165.49	177790431	177790307
CTBP2	chr10:125009467-125009813	148.57	125009507	125009736
SGSM1	chr22:24878626-24878751	119.48	24878733	24878627
